# Supplementary material for: Bis(3-nitro­phen­yl) sulfone
Source: Acta Crystallogr Sect E Struct Rep Online. 2008 Jul 5;64(Pt 8):o1378. doi: 10.1107/S160053680801917X (PMC2962012; doi:10.1107/S160053680801917X)
Supplement: Supplementary file 2 [file e-64-o1378-Isup2.hkl]

# 
# h,k,l, Fc-squared, Fo-squared, sigma(Fo-squared) and status flag 
# 
data_I
_shelx_title ' X in Pmn2(1)' 
_shelx_refln_list_code          4 
_shelx_F_calc_maximum       81.05 
_exptl_crystal_F_000       316.00 
_reflns_d_resolution_high  0.8350 
 
loop_ 
 _symmetry_equiv_pos_as_xyz 
 'x, y, z' 
 '-x+1/2, -y, z+1/2' 
 'x+1/2, -y, z+1/2' 
 '-x, y, z' 
 
_cell_length_a    20.2600 
_cell_length_b     5.9380 
_cell_length_c     5.3770 
_cell_angle_alpha  90.000 
_cell_angle_beta   90.000 
_cell_angle_gamma  90.000 
 
_shelx_F_squared_multiplier     1.000 
 
loop_ 
 _refln_index_h 
 _refln_index_k 
 _refln_index_l 
 _refln_F_squared_calc 
 _refln_F_squared_meas 
 _refln_F_squared_sigma 
 _refln_observed_status 
   2   0   0       10.96       16.33      0.73 o 
   4   0   0      174.69      151.79      4.76 o 
   6   0   0     4475.02     4242.62    100.22 o 
   8   0   0      115.76      107.52      8.26 o 
  10   0   0      609.68      563.85      7.69 o 
  12   0   0     3912.83     3922.76    120.09 o 
  14   0   0      563.58      542.87      9.36 o 
  16   0   0       10.92        9.51      1.09 o 
  18   0   0      322.41      319.72      4.89 o 
  20   0   0      156.59      154.28      3.85 o 
  22   0   0      216.45      227.74      4.90 o 
  24   0   0        1.28        0.01      1.31 o 
   0   1   0     5619.83     4364.86     47.33 o 
   1   1   0     3643.03     3601.97     62.05 o 
   2   1   0      315.53      337.28      2.01 o 
   3   1   0      107.74      112.16      2.34 o 
   4   1   0     1900.46     1795.86     34.66 o 
   5   1   0       62.75       51.67      3.05 o 
   6   1   0      866.79      805.71     14.20 o 
   7   1   0      482.54      506.66      3.56 o 
   8   1   0      298.09      301.91      2.93 o 
   9   1   0      286.60      251.14      2.88 o 
  10   1   0      572.86      539.79      9.49 o 
  11   1   0       82.49       76.87     11.69 o 
  12   1   0      504.16      472.09      4.72 o 
  13   1   0      287.48      261.35     42.48 o 
  14   1   0      128.35      123.50      2.74 o 
  15   1   0        6.62      -20.43     33.42 o 
  16   1   0      163.74      146.74      3.30 o 
  17   1   0       37.85       19.53     25.73 o 
  18   1   0      235.13      220.26      5.37 o 
  19   1   0        0.54      -12.12     12.12 o 
  20   1   0       36.83       38.31      2.23 o 
  21   1   0       29.36       24.52      2.32 o 
  22   1   0       36.76       39.28      2.29 o 
  23   1   0        0.42       -1.66      2.66 o 
  24   1   0       10.84       13.25      1.50 o 
   0   2   0      541.35      483.89      4.54 o 
   1   2   0      346.40      352.33     13.98 o 
   2   2   0       27.32       31.15      1.08 o 
   3   2   0      423.38      483.92      8.42 o 
   4   2   0      268.91      292.95      2.71 o 
   5   2   0      254.84      265.13      3.69 o 
   6   2   0      119.64      120.97      1.92 o 
   7   2   0       30.10       31.35      1.08 o 
   8   2   0        2.09        3.71      0.48 o 
   9   2   0      806.08      796.31     15.75 o 
  10   2   0      176.79      182.52      2.88 o 
  11   2   0       33.41       36.20      1.39 o 
  12   2   0       18.70       17.63      1.09 o 
  13   2   0      212.04      207.12      4.30 o 
  14   2   0       48.63       47.13      1.83 o 
  15   2   0      137.77      132.18      3.83 o 
  16   2   0        0.38       -4.65      5.76 o 
  17   2   0       48.60       46.54      2.08 o 
  18   2   0        2.14       -2.14      4.38 o 
  19   2   0       29.50       33.30     10.29 o 
  20   2   0       43.29       39.28     10.42 o 
  21   2   0       45.13       49.91     15.07 o 
  22   2   0       69.35       66.03      4.01 o 
  23   2   0        4.48        2.47      6.03 o 
   0   3   0     2446.56     2521.58     13.43 o 
   1   3   0      741.99      765.11     31.21 o 
   2   3   0        3.39        6.43      0.66 o 
   3   3   0        9.61       13.58      0.79 o 
   4   3   0       11.55       10.66      0.72 o 
   5   3   0      155.76      156.66      4.78 o 
   6   3   0      134.47      134.93      2.79 o 
   7   3   0        0.15       -0.38      0.54 o 
   8   3   0      279.52      296.09     17.30 o 
   9   3   0      483.63      502.74     22.94 o 
  10   3   0      205.20      223.12      3.55 o 
  11   3   0      633.30      624.21     15.86 o 
  12   3   0       79.46       71.91      2.21 o 
  13   3   0        0.81       -2.37      2.45 o 
  14   3   0      532.75      501.22     26.66 o 
  15   3   0        9.45        6.84      2.26 o 
  16   3   0       25.84       24.99      2.13 o 
  17   3   0       47.36       47.28      3.11 o 
  18   3   0       18.15       18.29      1.62 o 
  19   3   0       14.42       14.28      1.63 o 
  20   3   0       36.52       33.42      2.32 o 
  21   3   0      153.62      159.16      4.55 o 
  22   3   0       12.37       11.69      2.78 o 
   0   4   0      909.94     1017.94      9.95 o 
   1   4   0       15.32       13.05      0.99 o 
   2   4   0        0.87        1.27      0.79 o 
   3   4   0       74.68       72.40      2.02 o 
   4   4   0       52.20       57.04      1.85 o 
   5   4   0      209.50      217.87      3.42 o 
   6   4   0       83.55       90.70      4.33 o 
   7   4   0      141.45      144.17      5.56 o 
   8   4   0       21.73       23.30      2.65 o 
   9   4   0      110.08      112.92      2.76 o 
  10   4   0      129.49      122.45      4.22 o 
  11   4   0      263.24      266.05      8.14 o 
  12   4   0      170.95      164.43      3.63 o 
  13   4   0       28.64       28.75      1.78 o 
  14   4   0        2.11        4.88      1.07 o 
  15   4   0        9.21       10.59      1.27 o 
  16   4   0        0.14       -1.01      1.12 o 
  17   4   0       59.37       54.64      7.85 o 
  18   4   0       54.64       58.38      2.71 o 
  19   4   0        9.14        9.81      1.63 o 
  20   4   0        2.29        1.20      1.32 o 
   0   5   0        2.31        4.20      1.31 o 
   1   5   0       95.67       92.70      5.61 o 
   2   5   0        4.86        7.50      0.91 o 
   3   5   0        2.38        1.66      0.79 o 
   4   5   0       16.90       16.92      1.80 o 
   5   5   0       12.82       13.87      1.36 o 
   6   5   0       57.72       63.85      2.25 o 
   7   5   0       38.64       36.24      4.22 o 
   8   5   0      139.01      134.00     11.01 o 
   9   5   0        5.13        6.66      1.40 o 
  10   5   0       11.94       11.26      1.36 o 
  11   5   0      148.53      161.73      9.59 o 
  12   5   0        0.68        1.43      1.06 o 
  13   5   0        0.25        1.28      1.02 o 
  14   5   0       12.79       12.36      2.29 o 
  15   5   0        1.32        1.75      1.09 o 
  16   5   0        0.15        2.25      1.47 o 
  17   5   0        8.31        9.06      1.34 o 
   0   6   0        1.38        1.29      1.39 o 
   1   6   0       72.08       67.50      2.64 o 
   2   6   0       38.16       41.79      3.69 o 
   3   6   0       40.48       42.30      3.85 o 
   4   6   0        5.48        4.21      1.13 o 
   5   6   0        5.16        6.58      1.08 o 
   6   6   0       20.26       20.89      2.19 o 
   7   6   0        0.00       -0.06      1.05 o 
   8   6   0        0.04        1.68      1.07 o 
   9   6   0       53.11       54.05      2.63 o 
  10   6   0      194.57      202.36     10.11 o 
  11   6   0       58.56       53.03      4.05 o 
  12   6   0       11.14       10.92      1.57 o 
  13   6   0        1.90        1.09      1.95 o 
   0   7   0       41.74       35.58      3.05 o 
   1   7   0        1.08        0.84      1.97 o 
   2   7   0        6.79        6.97      1.50 o 
   3   7   0       11.61       11.74      2.26 o 
   4   7   0        2.59        1.64      1.32 o 
   1   0   1     1730.13     1663.84     23.01 o 
   3   0   1     6569.10     7302.66    100.63 o 
   5   0   1     4672.74     4965.29     44.64 o 
   7   0   1       73.96       60.82      3.50 o 
   9   0   1     1757.37     1811.52      7.78 o 
  11   0   1      198.25      186.82      3.50 o 
  13   0   1      537.63      506.63      6.67 o 
  15   0   1      486.44      461.49     21.60 o 
  17   0   1      262.02      250.55      5.62 o 
  19   0   1       89.36       96.64      7.25 o 
  21   0   1       50.29       51.09      2.35 o 
  23   0   1       65.69       74.99      2.92 o 
   0   1   1      180.74      201.56      2.50 o 
   1   1   1      629.06      641.08      3.22 o 
   2   1   1      427.14      439.74      8.39 o 
   3   1   1     4889.24     5237.41     90.93 o 
   4   1   1     2602.24     2870.83     42.04 o 
   5   1   1     3919.60     4187.68     43.05 o 
   6   1   1      627.39      724.74      8.40 o 
   7   1   1      549.97      589.96     23.82 o 
   8   1   1      553.22      600.24      8.43 o 
   9   1   1      468.60      483.50      5.14 o 
  10   1   1      200.66      217.55      3.17 o 
  11   1   1       50.20       42.74      1.42 o 
  12   1   1       57.76       58.49      1.75 o 
  13   1   1      179.40      170.18      3.03 o 
  14   1   1       71.14       71.80      2.19 o 
  15   1   1      293.66      287.76      6.41 o 
  16   1   1       34.51       33.75      3.30 o 
  17   1   1      320.46      304.56     11.06 o 
  18   1   1       15.14       12.95      1.50 o 
  19   1   1       34.09       29.86      1.82 o 
  20   1   1        0.92        2.46      0.87 o 
  21   1   1        6.96        6.97      1.27 o 
  22   1   1       30.19       28.57      6.51 o 
  23   1   1       53.34       60.53      3.79 o 
   0   2   1      176.07      159.77      2.82 o 
   1   2   1       81.80       81.18      2.08 o 
   2   2   1      169.10      172.19      5.69 o 
   3   2   1       22.54       24.62      1.12 o 
   4   2   1     1859.89     2116.84     69.25 o 
   5   2   1       32.51       37.05      3.22 o 
   6   2   1      217.83      227.18     17.22 o 
   7   2   1      541.34      605.51     22.40 o 
   8   2   1       52.16       57.68      1.56 o 
   9   2   1      175.62      191.16      2.87 o 
  10   2   1      220.62      218.22      3.20 o 
  11   2   1       32.40       37.87      1.45 o 
  12   2   1       16.16       15.12      1.64 o 
  13   2   1      120.21      120.32      2.72 o 
  14   2   1       37.91       36.82      1.72 o 
  15   2   1       29.53       32.24      4.85 o 
  16   2   1      215.05      225.46      4.09 o 
  17   2   1       42.33       41.95      2.00 o 
  18   2   1       88.89       86.05      3.40 o 
  19   2   1       67.11       74.01      4.64 o 
  20   2   1       36.63       32.82      3.13 o 
  21   2   1       50.87       50.74      2.97 o 
  22   2   1       69.50       77.96      3.08 o 
   0   3   1       72.36       80.22      2.49 o 
   1   3   1       72.98       77.05      2.25 o 
   2   3   1      365.49      368.42      7.01 o 
   3   3   1       70.10       85.92      1.87 o 
   4   3   1      346.16      370.11     18.85 o 
   5   3   1      249.83      265.51      3.35 o 
   6   3   1       24.04       25.57      1.16 o 
   7   3   1       36.07       43.14      1.49 o 
   8   3   1      364.35      379.12      7.66 o 
   9   3   1      127.06      122.82      2.81 o 
  10   3   1       92.10       88.28      2.30 o 
  11   3   1       50.67       50.69      3.46 o 
  12   3   1       94.43       91.54      2.51 o 
  13   3   1        6.87        5.98      1.04 o 
  14   3   1      159.88      159.20      3.49 o 
  15   3   1       84.72       77.70      2.62 o 
  16   3   1       62.02       66.15      2.54 o 
  17   3   1       82.62       87.63      3.93 o 
  18   3   1       22.45       24.54      1.84 o 
  19   3   1        7.99        8.02      1.52 o 
  20   3   1       88.49       90.31      3.27 o 
  21   3   1        0.65       -1.31      1.85 o 
   0   4   1       47.43       45.44      2.37 o 
   1   4   1       42.66       45.08      2.17 o 
   2   4   1       80.95       75.61      3.37 o 
   3   4   1      263.52      283.99     11.20 o 
   4   4   1      247.39      251.23     11.88 o 
   5   4   1       60.94       63.92      3.15 o 
   6   4   1      412.04      428.85     24.03 o 
   7   4   1       39.09       39.68      2.06 o 
   8   4   1      386.02      381.42     34.87 o 
   9   4   1      168.56      166.10      8.61 o 
  10   4   1       29.15       25.19      1.62 o 
  11   4   1      130.64      125.39      8.26 o 
  12   4   1       36.28       34.75      5.14 o 
  13   4   1      110.71      108.31      6.81 o 
  14   4   1      111.03      107.06      3.15 o 
  15   4   1       16.12       12.84      1.66 o 
  16   4   1       34.42       38.13      2.08 o 
  17   4   1        6.77        5.76      1.41 o 
  18   4   1       33.31       35.05      2.18 o 
  19   4   1       15.99       15.74      1.78 o 
   0   5   1       45.57       39.57      2.45 o 
   1   5   1       17.40       15.73      1.36 o 
   2   5   1       62.34       60.11      2.14 o 
   3   5   1        0.20        0.12      0.88 o 
   4   5   1       46.19       49.31      4.80 o 
   5   5   1      197.38      196.30     10.47 o 
   6   5   1      149.22      157.28      6.03 o 
   7   5   1      200.28      199.45     22.16 o 
   8   5   1      115.44      118.50      3.23 o 
   9   5   1       18.68       19.89      1.58 o 
  10   5   1       15.20       14.30      1.49 o 
  11   5   1       14.31       15.40      1.52 o 
  12   5   1       27.57       27.87      1.94 o 
  13   5   1       24.95       21.30      1.86 o 
  14   5   1       41.25       35.46     26.15 o 
  15   5   1       12.82       13.94      1.60 o 
  16   5   1       12.57       10.95      1.65 o 
   0   6   1        6.97        7.22      1.77 o 
   1   6   1       13.58       14.07      1.39 o 
   2   6   1       32.70       30.23      1.93 o 
   3   6   1        4.96        5.99      1.27 o 
   4   6   1        7.68        8.55      1.58 o 
   5   6   1       12.09       12.68      3.44 o 
   6   6   1       59.67       59.97      3.14 o 
   7   6   1       46.01       48.06      3.52 o 
   8   6   1        3.14        4.87      1.14 o 
   9   6   1       25.64       26.74      1.94 o 
  10   6   1        1.83        0.79      1.53 o 
  11   6   1       15.34       16.37      2.86 o 
  12   6   1        0.51        0.83      1.27 o 
   0   7   1       15.56       15.46      2.90 o 
   1   7   1       18.80       23.37      2.37 o 
   0   0   2      742.62      765.12      6.10 o 
   2   0   2     2072.96     2088.66      7.40 o 
   4   0   2      167.72      158.74      2.11 o 
   6   0   2      138.13      125.22      2.02 o 
   8   0   2      347.68      354.22      3.68 o 
  10   0   2      398.75      394.19     12.75 o 
  12   0   2      101.86       94.15      2.24 o 
  14   0   2      106.34       94.84      5.87 o 
  16   0   2      134.85      127.55      3.09 o 
  18   0   2       31.57       31.90      1.86 o 
  20   0   2      111.45      113.35      3.45 o 
  22   0   2       19.86       22.36      1.86 o 
   0   1   2      215.72      228.19      3.51 o 
   1   1   2       20.31       19.32      0.77 o 
   2   1   2      956.58      906.41      8.03 o 
   3   1   2      660.90      761.81     12.34 o 
   4   1   2      262.94      261.46     14.86 o 
   5   1   2      354.75      392.24      3.58 o 
   6   1   2     1111.40     1116.51     23.31 o 
   7   1   2      642.76      721.50     20.93 o 
   8   1   2      907.29      918.28     16.36 o 
   9   1   2      345.33      348.66     12.90 o 
  10   1   2        9.61        9.77      1.43 o 
  11   1   2       15.86       10.68      0.96 o 
  12   1   2       17.74       16.44      1.06 o 
  13   1   2        8.62        7.96      1.71 o 
  14   1   2      307.96      284.99      9.21 o 
  15   1   2       55.30       46.91      2.13 o 
  16   1   2      285.82      274.28      4.60 o 
  17   1   2       27.39       27.23      1.76 o 
  18   1   2       12.62       12.07      1.49 o 
  19   1   2       53.12       50.93      2.56 o 
  20   1   2      185.23      184.44     11.82 o 
  21   1   2        7.97        9.65      1.48 o 
  22   1   2        2.64       -1.18      1.20 o 
   0   2   2        4.71        4.04      0.71 o 
   1   2   2       80.33       78.22      1.83 o 
   2   2   2      430.79      447.70     16.00 o 
   3   2   2       30.17       29.83      1.10 o 
   4   2   2      447.26      486.63     12.86 o 
   5   2   2      149.31      156.88      3.65 o 
   6   2   2      250.60      285.30      7.81 o 
   7   2   2      823.87      855.61      6.06 o 
   8   2   2       48.12       43.19      3.44 o 
   9   2   2      558.00      613.67     25.81 o 
  10   2   2      161.55      167.44      3.63 o 
  11   2   2        4.85        5.18      1.20 o 
  12   2   2       24.82       23.18      1.32 o 
  13   2   2       88.61       84.71      3.32 o 
  14   2   2       28.58       31.97      1.62 o 
  15   2   2       77.46       70.61      4.24 o 
  16   2   2       50.43       60.28      6.85 o 
  17   2   2       75.67       70.71      2.62 o 
  18   2   2       39.18       36.96      2.07 o 
  19   2   2      135.81      137.83      3.69 o 
  20   2   2        4.86        1.80      1.47 o 
  21   2   2       33.16       28.46      2.17 o 
  22   2   2       14.63       16.99      1.80 o 
   0   3   2      276.68      269.10      4.99 o 
   1   3   2      214.65      203.49      5.61 o 
   2   3   2       83.87       86.96      2.08 o 
   3   3   2       99.22      101.73      2.26 o 
   4   3   2       30.06       28.75      1.29 o 
   5   3   2       47.57       50.64      1.62 o 
   6   3   2       11.30       13.57      1.00 o 
   7   3   2      168.70      158.71      3.70 o 
   8   3   2       15.40       16.98      1.14 o 
   9   3   2       27.03       25.98      1.40 o 
  10   3   2       23.32       22.57      1.40 o 
  11   3   2       89.78       92.68      5.54 o 
  12   3   2       20.84       20.88      1.42 o 
  13   3   2       95.51      100.16      7.36 o 
  14   3   2        9.87       11.23      2.22 o 
  15   3   2       43.18       42.74      3.06 o 
  16   3   2       12.91       10.52      3.23 o 
  17   3   2       26.46       27.79      2.16 o 
  18   3   2        2.31        2.65      1.25 o 
  19   3   2       36.07       39.71      5.17 o 
  20   3   2        7.15        6.20      1.32 o 
   0   4   2      119.73      110.48      3.67 o 
   1   4   2       47.45       39.75      1.74 o 
   2   4   2      122.24      125.60      5.57 o 
   3   4   2      413.44      403.32     15.18 o 
   4   4   2        0.27        0.66      0.94 o 
   5   4   2      417.04      409.20     17.50 o 
   6   4   2       83.55       81.41      2.47 o 
   7   4   2      105.34      102.74      2.74 o 
   8   4   2       28.42       24.60      2.10 o 
   9   4   2      161.32      152.02      4.41 o 
  10   4   2       15.87       16.49      2.76 o 
  11   4   2       13.77       13.68      1.39 o 
  12   4   2       18.96       19.24      2.43 o 
  13   4   2       58.09       61.53      2.57 o 
  14   4   2       25.51       21.67      2.11 o 
  15   4   2       83.37       84.30      3.02 o 
  16   4   2       13.55       10.31      1.75 o 
  17   4   2       79.65       89.94      5.57 o 
  18   4   2        3.15        2.20      2.58 o 
   0   5   2       45.17       40.26      2.72 o 
   1   5   2       31.28       27.38      1.99 o 
   2   5   2      168.38      160.25      3.63 o 
   3   5   2      208.19      203.58      6.08 o 
   4   5   2      165.15      159.97     10.75 o 
   5   5   2       98.03       95.15      3.01 o 
   6   5   2      126.37      117.86      8.34 o 
   7   5   2       12.24       13.17      3.14 o 
   8   5   2       12.63       14.01      1.49 o 
   9   5   2      137.25      137.06      3.56 o 
  10   5   2       92.11       93.92      3.08 o 
  11   5   2        9.21       10.52      2.56 o 
  12   5   2       10.29        8.77      1.50 o 
  13   5   2       15.37       19.62      2.23 o 
  14   5   2       15.33       19.27      3.94 o 
  15   5   2       17.15       19.20      2.03 o 
   0   6   2       38.75       46.41      3.21 o 
   1   6   2        8.19        7.40      1.51 o 
   2   6   2       14.30       14.30      1.48 o 
   3   6   2        9.36        9.27      1.41 o 
   4   6   2       16.97       18.34      1.73 o 
   5   6   2        0.19       -0.27      1.14 o 
   6   6   2        3.67        3.64      1.17 o 
   7   6   2        9.94        8.79      1.33 o 
   8   6   2       13.83       16.01      4.63 o 
   9   6   2        9.21       10.85      2.89 o 
  10   6   2        5.11        8.95      2.78 o 
   1   0   3     1317.24     1346.52      7.90 o 
   3   0   3      303.13      304.40      8.67 o 
   5   0   3      513.63      500.91     13.34 o 
   7   0   3      241.40      234.72      3.43 o 
   9   0   3      164.44      156.86      3.01 o 
  11   0   3     1295.97     1297.98     23.51 o 
  13   0   3      181.75      170.87      7.01 o 
  15   0   3       58.72       61.44      2.67 o 
  17   0   3      182.30      180.84      5.66 o 
  19   0   3       22.62       22.88      2.18 o 
  21   0   3      104.97      126.33      9.71 o 
   0   1   3      418.53      469.10      6.15 o 
   1   1   3      572.67      582.44      4.88 o 
   2   1   3       64.07       51.34      2.09 o 
   3   1   3       19.88       18.05      0.99 o 
   4   1   3       28.38       30.16      2.97 o 
   5   1   3      224.13      200.21      3.16 o 
   6   1   3       64.25       58.76      1.76 o 
   7   1   3      366.76      373.32     12.54 o 
   8   1   3       32.14       31.47      1.96 o 
   9   1   3       58.39       57.51      2.06 o 
  10   1   3      205.57      202.19      5.76 o 
  11   1   3      384.15      405.59     31.99 o 
  12   1   3       13.05       13.15      1.30 o 
  13   1   3      113.13      108.73      2.87 o 
  14   1   3       62.27       55.44      2.55 o 
  15   1   3       19.53       18.09      1.49 o 
  16   1   3       26.03       25.93      3.25 o 
  17   1   3       23.33       23.79      1.62 o 
  18   1   3        0.49        0.03      0.99 o 
  19   1   3       40.47       42.94      2.29 o 
  20   1   3       14.69       13.39      1.79 o 
  21   1   3       81.20       89.16      6.17 o 
   0   2   3       48.31       49.47      2.30 o 
   1   2   3      231.55      237.13      3.43 o 
   2   2   3      157.97      157.51      7.01 o 
   3   2   3        3.84        5.75      0.80 o 
   4   2   3      187.00      184.26      3.38 o 
   5   2   3       47.02       49.53      1.74 o 
   6   2   3       69.36       68.86      2.12 o 
   7   2   3       61.94       57.27      1.94 o 
   8   2   3      144.67      135.67      4.28 o 
   9   2   3        6.99        8.17      1.52 o 
  10   2   3      267.90      275.50      8.03 o 
  11   2   3      150.28      142.79      4.19 o 
  12   2   3       58.20       62.89      2.29 o 
  13   2   3       54.51       53.12      2.18 o 
  14   2   3       42.35       36.56      1.89 o 
  15   2   3       17.24       16.91      1.50 o 
  16   2   3       36.04       38.94      2.63 o 
  17   2   3       35.77       35.76      2.10 o 
  18   2   3        1.55        2.94      1.03 o 
  19   2   3        1.16        0.89      1.28 o 
  20   2   3       42.53       45.42      2.63 o 
   0   3   3      484.26      470.27      7.47 o 
   1   3   3       80.10       74.86      2.26 o 
   2   3   3       80.83       81.97      2.31 o 
   3   3   3       99.28       97.90      2.55 o 
   4   3   3        2.61        2.11      0.81 o 
   5   3   3       37.64       36.65      3.18 o 
   6   3   3       69.47       74.64      3.15 o 
   7   3   3       21.08       19.96      1.37 o 
   8   3   3        0.01        0.35      0.86 o 
   9   3   3       27.36       24.94      3.08 o 
  10   3   3      192.83      187.33     16.74 o 
  11   3   3       26.51       25.95      2.04 o 
  12   3   3      125.82      124.96      7.49 o 
  13   3   3       62.40       64.22      2.57 o 
  14   3   3       22.66       21.23      4.33 o 
  15   3   3        1.96       -0.20      1.10 o 
  16   3   3       44.09       44.78      2.37 o 
  17   3   3        3.88        5.92      1.20 o 
  18   3   3       11.86       15.96      3.58 o 
   0   4   3      686.74      698.71      9.77 o 
   1   4   3      137.86      131.50      6.69 o 
   2   4   3       24.30       22.49      2.34 o 
   3   4   3      144.15      140.03      3.33 o 
   4   4   3        7.40        7.68      1.12 o 
   5   4   3        6.64        4.99      2.38 o 
   6   4   3       52.15       53.14      2.09 o 
   7   4   3       43.51       40.41      2.07 o 
   8   4   3        0.65       -1.05      1.27 o 
   9   4   3        9.56        9.27      1.24 o 
  10   4   3       35.45       35.90      2.15 o 
  11   4   3       40.60       38.70      3.29 o 
  12   4   3       99.31      103.37      3.18 o 
  13   4   3       28.06       25.82      2.06 o 
  14   4   3       29.56       29.97      4.75 o 
  15   4   3       31.81       36.12      5.20 o 
  16   4   3       15.32       15.98      1.89 o 
   0   5   3      175.21      185.85      5.86 o 
   1   5   3      120.05      113.00      3.32 o 
   2   5   3       17.73       14.20      1.59 o 
   3   5   3       37.99       38.08      2.05 o 
   4   5   3        2.51        3.23      1.56 o 
   5   5   3        0.25        0.01      1.12 o 
   6   5   3       37.86       34.79      3.94 o 
   7   5   3        4.31        6.18      1.62 o 
   8   5   3        3.15        4.73      1.15 o 
   9   5   3       15.32       15.21      1.59 o 
  10   5   3       21.31       23.60      2.90 o 
  11   5   3       45.52       41.91      2.34 o 
  12   5   3       27.17       31.19      4.21 o 
  13   5   3       32.45       45.48      3.43 o 
   0   6   3       55.14       50.36      3.60 o 
   1   6   3       68.87       63.53      4.10 o 
   2   6   3        8.55        9.07      1.56 o 
   3   6   3        5.39        6.32      1.37 o 
   4   6   3        4.06        4.71      1.95 o 
   5   6   3       17.10       17.73      1.77 o 
   6   6   3       35.67       26.24      3.07 o 
   0   0   4      269.45      257.55      5.48 o 
   2   0   4       91.96       97.82      8.29 o 
   4   0   4      504.23      522.05      5.45 o 
   6   0   4      813.78      826.48     23.83 o 
   8   0   4      636.00      642.29     26.09 o 
  10   0   4      195.40      193.41      3.86 o 
  12   0   4       80.49       80.65      2.67 o 
  14   0   4      223.68      222.08      5.08 o 
  16   0   4       35.70       38.84      2.24 o 
  18   0   4       54.22       63.62      2.79 o 
   0   1   4      204.73      209.35      5.04 o 
   1   1   4        9.86       11.47      1.06 o 
   2   1   4       28.21       25.20      1.39 o 
   3   1   4       96.20       93.60      3.87 o 
   4   1   4      165.93      148.86      6.23 o 
   5   1   4      112.11      106.43      3.95 o 
   6   1   4      219.63      211.54      6.13 o 
   7   1   4      109.58      103.25      5.07 o 
   8   1   4      160.02      150.07      3.38 o 
   9   1   4      165.01      162.12      3.52 o 
  10   1   4       17.28       16.25      1.40 o 
  11   1   4        6.67        6.92      1.43 o 
  12   1   4      103.29      100.74      6.13 o 
  13   1   4       46.10       45.65      2.18 o 
  14   1   4       56.48       62.33      6.21 o 
  15   1   4       49.38       52.56      4.03 o 
  16   1   4       27.25       29.36      1.97 o 
  17   1   4        7.74       13.49      1.95 o 
  18   1   4       43.35       44.69      2.59 o 
   0   2   4        0.22        0.43      0.99 o 
   1   2   4       63.18       60.92      2.13 o 
   2   2   4       73.35       78.11      2.49 o 
   3   2   4       67.16       64.11      2.17 o 
   4   2   4       21.09       20.13      1.46 o 
   5   2   4      167.72      172.37      5.71 o 
   6   2   4       30.47       27.09      1.77 o 
   7   2   4       66.37       63.83      2.23 o 
   8   2   4        2.34        2.19      0.90 o 
   9   2   4       83.91       84.19      2.66 o 
  10   2   4        1.93        0.60      0.95 o 
  11   2   4       32.36       33.84      2.00 o 
  12   2   4        9.00        7.92      1.94 o 
  13   2   4       57.19       58.18      2.45 o 
  14   2   4       43.01       41.68      2.24 o 
  15   2   4       34.38       42.21      2.21 o 
  16   2   4       22.22       23.00      1.99 o 
  17   2   4       32.53       38.14      2.34 o 
   0   3   4      181.52      170.42      5.13 o 
   1   3   4       28.41       29.09      1.74 o 
   2   3   4       39.63       37.86      1.98 o 
   3   3   4      200.18      189.10      3.92 o 
   4   3   4       66.74       75.69      4.32 o 
   5   3   4      101.80       97.81      2.91 o 
   6   3   4       78.46       73.13      2.53 o 
   7   3   4       21.52       18.81      1.55 o 
   8   3   4       12.46       11.03      1.67 o 
   9   3   4       67.70       66.52      2.54 o 
  10   3   4       41.34       36.53      5.87 o 
  11   3   4        3.45        3.67      1.03 o 
  12   3   4       32.29       30.86      2.12 o 
  13   3   4       59.63       58.68      2.90 o 
  14   3   4       33.48       32.90      2.15 o 
  15   3   4       87.30       82.98      3.31 o 
  16   3   4        8.09       12.60      2.22 o 
   0   4   4       37.37       36.44      2.78 o 
   1   4   4       25.14       25.45      1.77 o 
   2   4   4        8.72        7.98      2.01 o 
   3   4   4       76.16       78.68      2.82 o 
   4   4   4       31.69       31.62      1.87 o 
   5   4   4       14.61       14.68      1.51 o 
   6   4   4       39.50       37.75      2.15 o 
   7   4   4        9.06       10.97      1.30 o 
   8   4   4       20.84       21.62      1.69 o 
   9   4   4        2.75        2.72      1.12 o 
  10   4   4        1.71        1.64      1.41 o 
  11   4   4        8.57        8.00      1.52 o 
  12   4   4        8.31       10.12      1.55 o 
  13   4   4       34.92       37.04      3.51 o 
   0   5   4       57.46       57.67      3.79 o 
   1   5   4        5.01        7.00      1.84 o 
   2   5   4        9.89       10.84      1.52 o 
   3   5   4       32.71       30.01      2.00 o 
   4   5   4        8.67       10.09      1.46 o 
   5   5   4       19.66       20.01      3.87 o 
   6   5   4       23.17       20.46      5.33 o 
   7   5   4       14.16       16.57      1.79 o 
   8   5   4        7.46        7.29      1.56 o 
   1   0   5       52.00       51.53      2.26 o 
   3   0   5       90.88       89.44      2.85 o 
   5   0   5      104.67       99.21      3.54 o 
   7   0   5       39.55       40.72      3.57 o 
   9   0   5       86.69       86.29      2.94 o 
  11   0   5        0.51       -0.21      0.98 o 
  13   0   5       57.36       62.76      8.04 o 
  15   0   5       31.10       30.13      2.22 o 
   0   1   5       60.07       58.66      3.35 o 
   1   1   5       31.78       27.80      1.78 o 
   2   1   5       41.60       43.66      2.07 o 
   3   1   5      184.61      188.37     17.67 o 
   4   1   5       74.81       76.16      2.78 o 
   5   1   5       43.96       44.31      2.97 o 
   6   1   5       43.69       44.66      2.16 o 
   7   1   5        8.30        8.40      1.36 o 
   8   1   5        6.25        5.40      2.34 o 
   9   1   5      185.04      182.33     12.58 o 
  10   1   5       19.59       18.88      2.33 o 
  11   1   5        7.93       12.15      3.12 o 
  12   1   5       11.31       14.40      2.98 o 
  13   1   5       30.17       30.22      2.02 o 
  14   1   5       10.06       12.68      1.60 o 
   0   2   5       70.11       74.42      3.73 o 
   1   2   5       22.54       23.89      1.71 o 
   2   2   5       80.33       74.41      2.77 o 
   3   2   5       11.03       10.57      1.56 o 
   4   2   5       59.55       56.81      2.37 o 
   5   2   5       18.02       18.93      1.59 o 
   6   2   5       77.95       81.05      3.03 o 
   7   2   5       62.02       63.80      2.75 o 
   8   2   5       65.09       64.68      2.68 o 
   9   2   5        1.06        1.11      1.35 o 
  10   2   5       64.67       67.38      2.86 o 
  11   2   5        4.86        7.71      1.27 o 
  12   2   5       18.26       21.16      2.43 o 
  13   2   5       20.77       23.91      3.30 o 
   0   3   5       26.08       20.27      2.72 o 
   1   3   5       15.72       16.40      1.61 o 
   2   3   5        9.89       11.64      1.55 o 
   3   3   5       12.17       11.21      1.36 o 
   4   3   5       39.81       40.65      2.24 o 
   5   3   5        3.58        6.41      1.34 o 
   6   3   5       58.03       59.47      2.61 o 
   7   3   5       14.90       14.18      1.53 o 
   8   3   5       35.07       34.04      2.15 o 
   9   3   5       11.08       11.04      1.51 o 
  10   3   5        3.19        4.83      1.85 o 
  11   3   5       14.85       19.19      2.90 o 
   0   4   5        7.58       12.23      1.89 o 
   1   4   5        3.50        3.35      2.41 o 
   2   4   5       31.32       35.99      5.80 o 
   3   4   5       12.01       11.05      1.91 o 
   4   4   5       31.80       30.96      2.21 o 
   5   4   5       40.62       37.00      6.85 o 
   6   4   5        9.79        9.04      1.54 o 
   0   0   6       38.58       40.99      3.28 o 
   2   0   6       12.57       14.61      1.54 o 
   4   0   6       11.06       11.21      1.39 o 
   6   0   6       14.73       17.04      1.59 o 
   8   0   6        2.61       -0.53      1.07 o 
   0   1   6       95.60      100.73      4.81 o 
   1   1   6       17.55       16.98      2.19 o 
   2   1   6       15.13       15.71      1.65 o 
   3   1   6        3.10        3.56      1.78 o 
   4   1   6        0.06        0.78      1.16 o 
   5   1   6        3.42        4.60      2.00 o 
   6   1   6        4.37        4.10      1.29 o 
   7   1   6        1.41        1.16      1.30 o 
   8   1   6        0.86        1.73      0.88 o 
   0   2   6       38.45       39.44      3.46 o 
   1   2   6       76.51       77.98      3.44 o 
   2   2   6        0.50        2.10      1.15 o 
   3   2   6       14.69       17.86      1.69 o 
   4   2   6       10.77       13.38      3.50 o 
   5   2   6       14.47       16.25      1.71 o 
                                                 
